# Supplementary material for: Impact of left atrial appendage flow velocity on thrombus resolution and clinical outcomes in patients with atrial fibrillation and silent left atrial thrombi: insights from the LAT study
Source: Europace. 2024 May 1;26(5):euae120. doi: 10.1093/europace/euae120 (PMC11106584; doi:10.1093/europace/euae120)
Supplement: euae120_Supplementary_Data [file euae120_supplementary_data.zip]

Archive with 7 entries (7 files):
- Supplemental Appendix OCVC Arrhythmi Investigaters.docx
- Supplemental Figure 1 R1 submit.docx
- Supplemental Figure 2 R1 presubmit.docx
- Supplemental Table 1 R1 presubmit.docx
- Supplemental Table 2 R1 presubmit.docx
- Supplemental Table 3 R1 presubmit.docx
- Supplemental Table 4 R1 presubmit.docx
